# Supplementary material for: Preparation and Evaluation of Niosomal Clerodendrum serratum (Linn.) Moon Extract Formulations: Comparative In Silico and In Vitro Studies of Drying Methods for the Treatment of Hemorrhoids
Source: Scientifica (Cairo). 2026 Apr 29;2026:3662572. doi: 10.1155/sci5/3662572 (PMC13126093; doi:10.1155/sci5/3662572)
Supplement: Supplementary file 1 — Supporting Information Additional supporting information can be found online in the Supporting Information section. [file SCI5-2026-3662572-s001.zip]

Archive with 19 entries (19 files):
- SuppFig1.pptx
- SuppFig10.pptx
- SuppFig11.pptx
- SuppFig12.pptx
- SuppFig13.pptx
- SuppFig14.pptx
- SuppFig15.pptx
- SuppFig2.pptx
- SuppFig3.pptx
- SuppFig4.pptx
- SuppFig5.pptx
- SuppFig6.pptx
- SuppFig7.pptx
- SuppFig8.pptx
- SuppFig9.pptx
- Supplementary data.docx
- SuppTableS1.pptx
- SuppTableS2.pptx
- SuppTableS3.pptx
